# Supplementary material for: Establishment of a Wheat Cell-Free Synthesized Protein Array Containing 250 Human and Mouse E3 Ubiquitin Ligases to Identify Novel Interaction between E3 Ligases and Substrate Proteins
Source: PLoS One. 2016 Jun 1;11(6):e0156718. doi: 10.1371/journal.pone.0156718 (PMC4889105; doi:10.1371/journal.pone.0156718)
Supplement: S1 Table — (XLSX) [file pone.0156718.s003.xlsx]

## Sheet: Sheet1
E3 Number	Gene name	Other name	GenBank accession No.	E3 type	cDNA source	Original vector	Category of the vector	amino acid length	Molecular weight (Da)	Expression	AlphaScreen signal of DHFR	AlphaScreen signal of p53	Relative signal	Note
1	UNKL	ZC3H5L, C16orf28, ZC3HDC5L	BC000150	RING	human (MGC)	pCMV-SPORT6	A	229	25162.8	◯	754	772	1.02387
2	RAD18	RNF73	BC001302	RING	human (MGC)	pCMV-SPORT6	A	495	56194.8	◯	794	1134	1.42821
3	MNAT1	MAT1, TFB3, CAP35, RNF66	BC000820	RING	human (MGC)	pCMV-SPORT6	A	309	35823	◯	872	2048	2.34862
4	RNF113A	Cwc24, RNF113, ZNF183	BC000832	RING	human (MGC)	pCMV-SPORT6	A	343	38787.3	◯	806	828	1.0273
5	RNF7	SAG, ROC2, CKBBP1	BC008627	RING	human (MGC)	pCMV-SPORT6	A	113	12683.5	◯	844	1072	1.27014
6	RNF146	-	BC008235	RING	human (MGC)	pCMV-SPORT6	A	358	38819	▲	808	752	0.930693	Actual MW is larger than deduced MW
7	RBCK1	XAP3, XAP4, HOIL1, PBMEI, RBCK2, RNF54, HOIL-1, ZRANB4, C20orf18, UBCE7IP3	BC015219	RING	human (MGC)	pCMV-SPORT6	A	500	56381.6	◯	814	738	0.906634
8	TRIM21	SSA, RO52, SSA1, RNF81, Ro/SSA	BC010861	RING	human (MGC)	pCMV-SPORT6	A	475	54169.9	◯	866	1820	2.10162
9	TRIM27	RFP, RNF76	BC013580	RING	human (MGC)	pCMV-SPORT6	A	513	58489.9	◯	776	1736	2.23711
10	MKRN2	RNF62, HSPC070	BC015715	RING	human (MGC)	pCMV-SPORT6	A	416	46940.5	◯	806	2220	2.75434
11	SIAH2	-	BC013082	RING	human (MGC)	pCMV-SPORT6	A	324	34614.8	◯	756	868	1.14815
12	TRIM43	TRIM43A	BC015353	RING	human (MGC)	pCMV-SPORT6	A	446	52265.4	◯	844	2102	2.49052
13	TRIM31	RNF, HCG1, HCGI, C6orf13	BC017017	RING	human (MGC)	pCMV-SPORT6	A	425	48243.1	◯	818	990	1.21027
14	RNF114	ZNF313, PSORS12	BC013695	RING	human (MGC)	pCMV-SPORT6	A	228	25694.5	◯	768	856	1.11458
15	RNF141	ZFP26, ZNF230	BC018104	RING	human (MGC)	pCMV-SPORT6	A	230	25535	◯	788	770	0.977157
16	RNF138	NARF, HSD-4, STRIN, hNARF	BC018107	RING	human (MGC)	pCMV-SPORT6	A	245	28192.7	◯	802	3496	4.3591
17	RSPRY1	-	BC013173	RING	human (MGC)	pCMV-SPORT6	A	576	64180.4	◯	842	1152	1.36817
18	TRIM25	EFP, Z147, RNF147, ZNF147	BC016924	RING	human (MGC)	pCMV-SPORT6	A	630	70989.7	◯	862	2382	2.76334
19	MID2	FXY2, RNF60, TRIM1, MRX101	BC017707	RING	human (MGC)	pCMV-SPORT6	A	685	77919.4	◯	858	1974	2.3007
20	RNF175	-	BC034385	RING	human (MGC)	pCMV-SPORT6	A	328	38267.2	◯	916	1480	1.61572
21	RNF148	-	BC029264	RING	human (MGC)	pCMV-SPORT6	A	305	34396.9	◯	882	1584	1.79592
22	RNF10	RIE2	BC031596	RING	human (MGC)	pCMV-SPORT6	A	811	89961.2	◯	824	5888	7.14563
23	RFPL3	-	BC031689	RING	human (MGC)	pCMV-SPORT6	A	288	32189.3	◯	760	878	1.15526
24	TRIM69	Trif, HSD34, RNF36, HSD-34	BC033314	RING	human (MGC)	pCMV-SPORT6	A	341	39254.2	◯	798	1162	1.45614
25	RNF32	HSD15, LMBR2, FKSG33	BC028120	RING	human (MGC)	pCMV-SPORT6	A	256	29052.9	◯	762	2310	3.0315
26	TRAF2	TRAP, TRAP3	BC032410	RING	human (MGC)	pCMV-SPORT6	A	501	55859.6	◯	786	1648	2.09669
27	RNF170	ADSA, SNAX1	BC032393	RING	human (MGC)	pCMV-SPORT6	A	200	22154.3	◯	828	1072	1.29469
28	SYVN1	DER3, HRD1	BC030530	RING	human (MGC)	pCMV-SPORT6	A	617	67685.1	◯	836	1388	1.66029
29	MIB2	ZZZ5, ZZANK1	BC037542	RING	human (MGC)	pCMV-SPORT6	A	999	108342	◯	822	1030	1.25304
30	RNF168	-	BC033791	RING	human (MGC)	pCMV-SPORT6	A	571	65020.1	◯	774	2790	3.60465
31	RNF38	-	BC033786	RING	human (MGC)	pCMV-SPORT6	A	465	52106.3	◯	796	2210	2.77638
32	TRIM74	TRIM50C	BC033871	RING	human (MGC)	pCMV-SPORT6	A	249	28388.8	◯	854	3178	3.72131
33	MARCH2	RNF172, HSPC240	BC032624	RING	human (MGC)	pCMV-SPORT6	A	246	27025.4	◯	830	6334	7.63133
34	RNF41	FLRF, NRDP1, SBBI03	BC032637	RING	human (MGC)	pCMV-SPORT6	A	317	35905.3	◯	808	1334	1.65099
35	TRIM22	RNF94, STAF50, GPSTAF50	BC035582	RING	human (MGC)	pCMV-SPORT6	A	498	56947.4	◯	808	1614	1.99752
36	CNOT4	NOT4, NOT4H, CLONE243	BC035590	RING	human (MGC)	pCMV-SPORT6	A	572	63060.7	◯	820	1632	1.99024
37	LNX2	PDZRN1	BC036755	RING	human (MGC)	pCMV-SPORT6	A	690	76004.2	◯	870	1358	1.56092
38	TRIM15	RNF93, ZNFB7, ZNF178	BC038585	RING	human (MGC)	pCMV-SPORT6	A	465	52139.7	◯	756	1500	1.98413
39	RNF24	G1L	BC039584	RING	human (MGC)	pCMV-SPORT6	A	148	17209.6	◯	902	1948	2.15965
40	SIAH1	SIAH1A	BC042550	RING	human (MGC)	pCMV-SPORT6	A	313	34628.2	◯	812	1152	1.41872
41	RNF149	DNAPTP2	BC032328	RING	human (MGC)	pCMV-SPORT6	A	400	43182.7	◯	872	1226	1.40596
42	BIRC3	AIP1, API2, MIHC, CIAP2, HAIP1, HIAP, MALT2, RNF49, c-IAP2	BC037420	RING	human (MGC)	pCMV-SPORT6	A	604	68371.7	◯	810	1176	1.45185
43	RNF144A	RNF144, UBCE7IP4	BC050373	RING	human (MGC)	pCMV-SPORT6	A	292	32859.7	◯	834	1278	1.53237
44	ARIH1	ARI, HARI, HHARI, UBCH7BP	BC051877	RING	human (MGC)	pCMV-SPORT6	A	557	64118.1	▲	916	1086	1.18559	low expression
45	FANCL	POG, PHF9, FAAP43	BC054517	RING	human (MGC)	pCMV-SPORT6	A	375	42904.8	◯	1082	1590	1.4695
46	PCGF5	RNF159	BC051845	RING	human (MGC)	pCMV-SPORT6	A	256	29714	◯	806	1838	2.2804
47	RING1	RNF1, RING1A	BC051866	RING	human (MGC)	pCMV-SPORT6	A	406	42429.4	▲	760	868	1.14211	low expression
48	MID1	OS, FXY, OSX, OGS1, XPRF, BBBG1, GBBB1, MIDIN, RNF59, ZNFXY, TRIM18	BC053626	RING	human (MGC)	pCMV-SPORT6	A	667	75250.9	◯	722	5476	7.58449
49	SH3RF1	POSH, RNF142, SH3MD2	BC053671	RING	human (MGC)	pCMV-SPORT6	A	1056	111837	◯	684	818	1.19591
50	RNF115	BCA2, ZNF364	BC054049	RING	human (MGC)	pCMV-SPORT6	A	304	33703.4	◯	764	988	1.29319
51	RNF128	GRAIL	BC063404	RING	human (MGC)	pCMV-SPORT6	A	428	46520.9	◯	742	1262	1.70081
52	TRIM13	CAR, LEU5, RFP2, DLEU5, RNF77	BC063407	RING	human (MGC)	pCMV-SPORT6	A	407	46987.7	◯	730	1126	1.54247
53	RNF139	RCA1, TRC8, HRCA1	BC064636	RING	human (MGC)	pCMV-SPORT6	A	664	75993.8	×	766	1336	1.74413
54	GTF2H2	BTF2P44, TFIIH, BTF2	BC065021	RING	human (MGC)	pCMV-SPORT6	A	395	44452.2	◯	764	1112	1.4555
55	VPS11	END1, PEP5, RNF108, hVPS11	BC065563	RING	human (MGC)	pCMV-SPORT6	A	941	107837	▲	704	1062	1.50852	low expression
56	TRIM9	RNF91, SPRING	BC063872	RING	human (MGC)	pCMV-SPORT6	A	710	79211.4	◯	694	1004	1.44669
57	MKRN1	RNF61	BC064838	RING	human (MGC)	pCMV-SPORT6	A	482	53349.7	◯	652	968	1.48466
58	PJA1	RNF70, PRAJA1	BC075803	RING	human (MGC)	pCMV-SPORT6	A	643	71002.6	◯	708	2892	4.08475
59	BIRC8	ILP2, ILP-2, hILP2	BC071665	RING	human (MGC)	pCMV-SPORT6	A	338	38622	◯	688	766	1.11337
60	MEX3B	RKHD3, MEX-3B, RNF195	BC111545	RING	human (MGC)	pCMV-SPORT6	A	569	58832.3	×	744	778	1.0457
61	TRIM54	MURF, RNF30, muRF3, MURF-3	BC141807	RING	human (MGC)	pCMV-SPORT6	A	358	40301	◯	698	642	0.919771
62	CBLC	CBL-3, RNF57, CBL-SL	BC028915	RING	human (MGC)	pCMV-SPORT6.ccdb	A	474	52466.2	◯	772	1962	2.54145
63	TRAIP	TRIP, RNF206	BC019283	RING	human (MGC)	pOTB7	A	469	53294.4	◯	918	2558	2.78649
64	ARIH2	ARI2, TRIAD1	BC000422	RING	human (MGC)	pOTB7	A	493	57819.1	◯	780	1954	2.50513
65	RNF5	RMA1, RING5	BC004155	RING	human (MGC)	pOTB7	A	180	19881.5	◯	780	1018	1.30513
66	RBX1	ROC1, RNF75	BC001466	RING	human (MGC)	pOTB7	A	108	12274	◯	814	1440	1.76904
67	RNF126	-	BC001442	RING	human (MGC)	pOTB7	A	326	35584.7	◯	824	1582	1.9199
68	PEX10	NALD, PBD6A, PBD6B, RNF69	BC000543	RING	human (MGC)	pOTB7	A	346	39213.8	◯	746	1010	1.35389
69	ANAPC11	APC11, Apc11p, HSPC214	BC000607	RING	human (MGC)	pOTB7	A	196	20643.8	◯	720	802	1.11389
70	TRAF4	CART1, MLN62, RNF83	BC001769	RING	human (MGC)	pOTB7	A	470	53542.9	◯	676	2126	3.14497
71	PPIL2	CYC4, CYP60, UBOX7, Cyp-60, hCyP-60	BC000022	Ubox	human (MGC)	pOTB7	A	527	59458.3	◯	746	3270	4.38338
72	PML	MYL, RNF71, PP8675, TRIM19	BC000080	RING	human (MGC)	pOTB7	A	781	85732.8	▲	952	1252	1.31513	low expression
73	CCNB1IP1	HEI10, C14orf18	BC001218	RING	human (MGC)	pOTB7	A	277	31544	◯	816	976	1.19608
74	BFAR	BAR, RNF47	BC003054	RING	human (MGC)	pOTB7	A	450	52738.1	◯	930	2444	2.62796
75	TRIM32	HT2A, BBS11, TATIP, LGMD2H	BC003154	RING	human (MGC)	pOTB7	A	653	71988.8	◯	904	1870	2.06858
76	TRIM28	KAP1, TF1B, RNF96, TIF1B, PPP1R157	BC004978	RING	human (MGC)	pOTB7	A	835	88550	◯	758	1344	1.77309
77	RAPSN	RAPSYN, RNF205	BC004196	RING	human (MGC)	pOTB7	A	353	39912.3	◯	936	3648	3.89744
78	TRIM48	RNF101	BC001862	RING	human (MGC)	pOTB7	A	208	24497.6	◯	926	2278	2.46004
79	MYLIP	MIR, IDOL	BC002860	RING	human (MGC)	pOTB7	A	445	49910.5	◯	908	1344	1.48018
80	PCGF1	NSPC1, RNF68, RNF3A-2	BC004952	RING	human (MGC)	pOTB7	A	247	29221.1	◯	866	2424	2.79908
81	SPRYD5	TRIM51, TRIM51A	BC005014	RING	human (MGC)	pOTB7	A	293	33724.3	◯	818	1060	1.29584
82	PCGF2	MEL-18, RNF110, ZNF144	BC004858	RING	human (MGC)	pOTB7	A	344	37788.2	◯	866	1278	1.47575
83	PRPF19	PSO4, SNEV, PRP19, UBOX4, hPSO4, NMP200	BC018698	Ubox	human (MGC)	pOTB7	A	504	55180.9	◯	754	876	1.1618
84	UBOX5	RNF37, UBCE7IP5, HUIP5, UIP5	BC007413	Ubox	human (MGC)	pOTB7	A	764	86574.6	▲	920	4120	4.47826	low expression
85	RNF8	HRNF8	BC007517	RING	human (MGC)	pOTB7	A	485	55517.7	◯	1028	1358	1.32101
86	TRIM55	MURF20, RNF29	BC007750	RING	human (MGC)	pOTB7	A	452	50823.3	◯	746	846	1.13405
87	DCST1	-	BC064844	RING	human (MGC)	pBluescriptR	B	664	75718.7	◯	854	8360	9.78923
88	DZIP3	HRUL138	BC063882	RING	human (MGC)	pBluescriptR	B	1208	138605	◯	824	7004	8.5
89	TRIM61	RNF35	BC089393	RING	human (MGC)	pBluescriptR	B	209	24047.1	◯	790	1982	2.50886
90	TRIM41		BC090953	RING	human (MGC)	pBluescriptR	B	630	71670.2	×	ND	ND	ND	This clone was not used for AlphaScreen
91	RNF40	BRE1B, RBP95	BC006133	RING	human (MGC)	pOTB7	A	1001	113679	◯	722	946	1.31025
92	RNF34	CARP-1, HRFI, RFI	BC007826	RING	human (MGC)	pOTB7	A	372	41640.9	◯	860	1182	1.37442
93	ZNRF1	-	BC007235	RING	human (MGC)	pOTB7	A	227	23782.7	◯	970	1906	1.96495
94	TRIM52	RNF102	BC007372	RING	human (MGC)	pOTB7	A	297	34653.1	◯	994	1730	1.74044
95	DTX2	Deltex2, RNF58, HDTX2	BC008856	RING	human (MGC)	pOTB7	A	622	67318.5	◯	830	1164	1.40241
96	VPS18	HVPS18, KIAA1475, PEP3	BC001513	RING	human (MGC)	pOTB7	A	580	64959.1	◯	840	4054	4.82619
97	LRSAM1	TAL, CMT2P, RIFLE, HTAL	BC009239	RING	human (MGC)	pOTB7	A	723	83595.1	◯	1028	3388	3.29572
98	STUB1	CHIP, HSPABP2, NY-CO-7, SDCCAG7, SCAR16, UBOX1	BC017178	Ubox	human (MGC)	pOTB7	A	303	34856.3	◯	844	968	1.14692
99	RNF183	-	BC013036	RING	human (MGC)	pOTB7	A	192	21675.4	◯	970	1582	1.63093
100	BMI1	PCGF4, RNF51	BC011652	RING	human (MGC)	pOTB7	A	326	36949.1	◯	996	2402	2.41165
101	RNF166	-	BC017226	RING	human (MGC)	pOTB7	A	237	26122.3	×	814	708	0.869779
102	NSMCE1	NSE1	BC018938	RING	human (MGC)	pOTB7	A	256	29724.2	◯	792	788	0.994949
103	MARCH9	RNF179	BC009489	RING	human (MGC)	pOTB7	A	233	25878.2	◯	1050	1948	1.85524
104	NOSIP	CGI-25	BC009299	RING	human (MGC)	pOTB7	A	301	33172.1	◯	864	810	0.9375
105	RNF167	RING105, LP2254	BC010139	RING	human (MGC)	pOTB7	A	350	38298.8	◯	822	836	1.01703
106	MUL1	MULAN, RNF218, GIDE, MAPL	BC014010	RING	human (MGC)	pOTB7	A	352	39800.1	◯	918	2772	3.01961
107	TRIM62	DEAR1	BC012152	RING	human (MGC)	pOTB7	A	475	54267.8	◯	862	1440	1.67053
108	NFX1	NFX2, TEG-42, Tex42	BC012151	RING	human (MGC)	pOTB7	A	1120	124395	×	768	812	1.05729
109	CHFR	RNF196, RNF116	BC012072	RING	human (MGC)	pOTB7	A	652	72059.4	◯	772	802	1.03886
110	RNF25	AO7	BC015612	RING	human (MGC)	pOTB7	A	459	51218.8	◯	914	980	1.07221
111	BIRC7	LIVIN, MLIAP, KIAP, ML-IAP, RNF50, Livin	BC014475	RING	human (MGC)	pOTB7	A	298	32797	◯	768	780	1.01562
112	TRIM5	RNF88, TRIM5alpha	BC021258	RING	human (MGC)	pOTB7	A	347	40108	◯	1264	1320	1.0443
113	TRIM47	GOA, RNF100	BC017299	RING	human (MGC)	pOTB7	A	400	44410.5	◯	812	1582	1.94828
114	RNF185	BSK65-MONO1, BSK65-MONO2, BSK65-PANC1, BSK65-PANC2, BSK65-TEST1, BSK65-TEST2, BSK65-TEST3	BC012817	RING	human (MGC)	pOTB7	A	192	20459.1	◯	814	2482	3.04914
115	IBRDC2	RNF144B, P53RFP, PIR2	BC063311	RING	human (MGC)	pBluescriptR	B	302	33584.5	◯	788	1336	1.69543
116	TRIM4	RNF87, TRIM47, GOA	BC025949	RING	human (MGC)	pOTB7	A	294	34193.7	◯	766	1198	1.56397
117	TRAF7	RFWD1, RNF119	BC024267	RING	human (MGC)	pOTB7	A	594	66541.7	◯	846	1972	2.33097
118	RNF26	-	BC000058	RING	human (MGC)	pOTB7	A	433	47737.5	◯	882	2286	2.59184
119	MKRN3	ZNF127, ZFP127, D15S9, CPPB2, RNF63	BC044639	RING	human (MGC)	pOTB7	A	507	55644.9	◯	908	1648	1.81498
120	TRIM56	RNF109	BC048194	RING	human (MGC)	pOTB7	A	755	81487.9	▲	844	882	1.04502	low expression
121	RNF111	Arkadia, ARK	BC060862	RING	human (MGC)	pBluescriptR	B	985	107786	◯	934	1390	1.48822
122	RNF112	ZNF179, BFP	BC053989	RING	human (MGC)	pOTB7	A	631	68298.2	◯	768	820	1.06771
123	TRIM11	RNF92, BIA1,	BC069227	RING	human (MGC)	pOTB7	A	468	52774.3	◯	744	780	1.04839
124	TRIM35	HLS5, KIAA1098, MAIR	BC069226	RING	human (MGC)	pOTB7	A	493	56540.5	◯	868	2076	2.39171
125	RNF208	-	BC090061	RING	human (MGC)	pOTB7	A	241	26011.2	◯	852	1044	1.22535
126	TRAF3	CD40bp, CRAF1, CAP1, LAP1, IIAE5, CAP-1	BC075087	RING	human (MGC)	pCR4-TOPO	A	568	64490.3	◯	714	814	1.14006
127	MSL2	MSL2-Like 1, KIAA1585, MSL2L1, RNF184, MSL-2	BC093790	RING	human (MGC)	pCR4-TOPO	A	577	62540.8	◯	758	18152	23.9472
128	PDZRN4	LNX4, SAMCAP3L, SEMCAP3L	BC093746	RING	human (MGC)	pCR4-TOPO	A	778	89067.3	◯	848	880	1.03774
129	RNF19A	RNF19, Dorfin, P38	BC093938	RING	human (MGC)	pCR4-TOPO	A	838	90696.7	◯	754	1936	2.56764
130	RNF122	-	BC101573	RING	human (MGC)	pCR4-TOPO	A	155	17474.8	◯	838	1096	1.30788
131	LONRF2	RNF192	BC101662	RING	human (MGC)	pCR4-TOPO	A	511	57470.8	◯	840	1002	1.19286
132	RFPL1	RNF78, RFPL1L	BC104768	RING	human (MGC)	pCR4-TOPO	A	296	33102.2	◯	868	2102	2.42166
133	MDM4	MDMX, HDMX, MRP1	BC105106	RING	human (MGC)	pCR4-TOPO	A	440	49540.7	◯	998	196802	197.196
134	RNF152	-	BC111956	RING	human (MGC)	pCR4-TOPO	A	203	22357.3	◯	900	4686	5.20667
135	TRIM50	TRIM50A	BC112152	RING	human (MGC)	pCR4-TOPO	A	487	54728.3	◯	782	2160	2.76215
136	RNF19B	IBRDC3, NKLAM	BC113560	RING	human (MGC)	pCR4-TOPO	A	548	58504.3	◯	922	2494	2.70499
137	RKHD1	MEX3D, TINO, RNF193, OK/SW-Cl.4, MEX3	BC113741	RING	human (MGC)	pCR4-TOPO	A	489	50214.8	▲	776	668	0.860825	low expression
138	RNF121	-	ND	RING	human (MGC)	pCR4-TOPO	A	318	37028.7	◯	894	1328	1.48546
139	ZNF645	HAKAIL, CT138	BC126190	RING	human (MGC)	pCR4-TOPO	A	425	48798.8	◯	838	9254	11.043
140	RNF14	ARA54, HFB30, TRIAD2	BC126185	RING	human (MGC)	pCR4-TOPO	A	474	53837.6	◯	788	982	1.24619
141	RNF135	Riplet, MMFD, REUL, L13	BC126420	RING	human (MGC)	pCR4-TOPO	A	432	47888.5	▲	786	726	0.923664	low expression
142	TRIM46	GENEY, TRIFIC	BC126372	RING	human (MGC)	pCR4-TOPO	A	498	54752.5	◯	814	1734	2.13022
143	TRIM49	RNF18, TRIM49L2, TRIM49A	BC126472	RING	human (MGC)	pCR4-TOPO	A	452	52888.4	◯	946	2104	2.2241
144	BARD1	-	BC126428	RING	human (MGC)	pCR4-TOPO	A	777	86600.9	◯	728	1066	1.46429
145	TRIM36	RBCC728, RNF98, HAPRIN	BC130334	RING	human (MGC)	pCR4-TOPO	A	728	83040.7	◯	1074	802	0.746741
146	TRIM42	PPP1R40, T4A1	BC130474	RING	human (MGC)	pCR4-TOPO	A	723	82863.3	◯	736	2640	3.58696
147	CBLL1	RNF188, HAKAI	BC130529	RING	human (MGC)	pCR4-TOPO	A	491	54519.3	◯	688	1474	2.14244
148	RFPL4B	RNF211	BC132796	RING	human (MGC)	pCR4-TOPO	A	263	29922.5	◯	724	1130	1.56077
149	PCGF3	RNF3A, RNF3, DONG1	BC107061	RING	human (MGC)	pCR-BluntII-TOPO	A	242	28115.6	◯	830	2270	2.73494
150	RNF151	-	BC113014	RING	human (MGC)	pCR-BluntII-TOPO	A	245	27411.8	◯	658	2392	3.63526
151	SHPRH	-	BC117686	RING	human (MGC)	pCR-BluntII-TOPO	A	1683	193128	◯	742	1134	1.5283
152	DTX3	Deltex3, RNF154	BC114498	RING	human (MGC)	pCR-BluntII-TOPO	A	347	37988.1	◯	698	802	1.149
153	TRIML1	RNF209	BC114469	RING	human (MGC)	pCR-BluntII-TOPO	A	468	53002	◯	722	1088	1.50693
154	RNF130	H-Goliath, GOLIATH, G1RZFP, GP	BC113864	RING	human (MGC)	pCR-BluntII-TOPO	A	276	30810	◯	766	1674	2.18538
155	DTX4	Deltex4, RNF155	BC119011	RING	human (MGC)	pCR-BluntII-TOPO	A	513	55284.1	◯	770	2800	3.63636
156	SH3RF2	HEPP1, PPP1R39, RNF158, POSHER	BC125106	RING	human (MGC)	pCR-BluntII-TOPO	A	729	79250.8	◯	780	3004	3.85128
157	DPF1	NEUD4, BAF45b	BC125153	RING	human (MGC)	pCR-BluntII-TOPO	A	387	44128.4	◯	818	2234	2.73105
158	BRCA1	BROVCA1, PNCA4, RNF53, PSCP, PPP1R53, BRCC1, BRCAI, FANCS, IRIS	BC115037	RING	human (MGC)	pCR-BluntII-TOPO	A	1354	150311	◯	770	1114	1.44675
159	LONRF3	RNF127	BC099847	RING	human (MGC)	pCR-Bluntll-TOPO	A	759	84489.9	×	728	802	1.10165
160	RNF180	RINES	BC101277	RING	human (MGC)	pCR-Bluntll-TOPO	A	416	47286.1	◯	774	1374	1.77519
161	TRIM60	RNF129, RNF33	BC100983	RING	human (MGC)	pCR-Bluntll-TOPO	A	471	55113.8	◯	658	1086	1.65046
162	RNF212	ZHP3	BC101260	RING	human (MGC)	pCR-Bluntll-TOPO	A	297	33364.9	◯	858	1596	1.86014
163	NHLRC1	EPM2B, MALIN, EPM2A, Epilepsy	BC103888	RING	human (MGC)	pCR-Bluntll-TOPO	A	395	42292.8	◯	762	3196	4.19423
164	RNF20	BRE1A, HBRE1, BRE1	BC110585	RING	human (MGC)	pCR-Bluntll-TOPO	A	975	113663	◯	666	820	1.23123
165	MIB1	DIP1, ZZANK2, LVNC7, MIB, ZZZ6	BC110581	RING	human (MGC)	pCR-Bluntll-TOPO	A	1006	110136	◯	698	1564	2.24069
166	RNF150	-	BC101992	RING	human (MGC)	pCR-Bluntll-TOPO	A	314	34868.2	◯	802	1624	2.02494
167	NEURL2		BC105935	RING	human (MGC)	pCR-Bluntll-TOPO	A	285	31689.6	◯	800	3210	4.0125
168	TRIM59	TRIM57, RNF104, TSBF1, IFT80L, MRF1	BC109260	RING	human (MGC)	pCR-Bluntll-TOPO	A	403	47114.1	◯	1160	1138	0.981034
169	RNF43	RNF124, URCC	BC109028	RING	human (MGC)	pCR-Bluntll-TOPO	A	783	85722	▲	854	1100	1.28806	low expression
170	UBE4A	UFD2, E4, UBOX2	BC112367	Ubox	human (MGC)	pCR-Bluntll-TOPO	A	1066	122561	◯	854	1828	2.14052
171	UHRF1	ICBP90, Np95, HuNp95, RNF106, HUHRF1, HNP95	BC113875	RING	human (MGC)	pCR-Bluntll-TOPO	A	806	91116.7	◯	786	724	0.92112
172	PJA2	Praja2, RNF131, Neurodap1	BC030826	RING	human (MGC)	pBluescriptR	B	708	78242.3	◯	734	744	1.01362
173	NEURL	RNF67, NEURL1A, NEUR1, Neu-1, H-Neu, NEU	BC026336	RING	human (MGC)	pBluescriptR	B	574	61703.1	◯	852	2348	2.75587
174	RNF133	-	BC022038	RING	human (MGC)	pBluescriptR	B	376	42294	◯	916	1732	1.89083
175	PHF7	HSPC045, HSPC226, NYD-SP6	BC022002	RING	human (MGC)	pBluescriptR	B	381	43766.8	◯	806	3690	4.57816
176	PARK2	PRKN, LPRS2, PDJ, Parkin, AR-JP	BC022014	RING	human (MGC)	pBluescriptR	B	387	42407.3	◯	876	2900	3.3105
177	TRIM45	RNF99	BC034943	RING	human (MGC)	pBluescriptR	B	562	62445	◯	850	2690	3.16471
178	RNF217	IBRDC1	BC026087	RING	human (MGC)	pBluescriptR	B	275	31981.6	◯	838	1768	2.10979
179	ZNRF4	SPERIZIN, RNF204, Sperizin, Ssrzf1, Spzn	BC017592	RING	human (MGC)	pBluescriptR	B	429	46889.2	◯	834	3308	3.96643
180	TRIM24	TIF1A, TIF1, RNF82, PTC6, TIF1ALPHA, HTIF1, TF1A	BC028689	RING	human (MGC)	pBluescriptR	B	1050	116832	×	816	746	0.914216
181	BIRC2	HIAP2, API1, RNF48, MIHB, CIAP1, IAP2	BC028578	RING	human (MGC)	pBluescriptR	B	618	69899.9	◯	944	2902	3.07415
182	MARCH8	RNF178, CMIR, MIR	BC025394	RING	human (MGC)	pBluescriptR	B	291	32939	◯	944	2294	2.43008
183	RNF219	-	BC028586	RING	human (MGC)	pBluescriptR	B	541	60540.2	◯	818	938	1.1467
184	UHRF2	NIRF, RNF107, URF2	BC028397	RING	human (MGC)	pBluescriptR	B	503	56129.8	▲	1068	1410	1.32022	low expression
185	RFFL	CARP2, RNF189, RNF34L, FRING	BC028424	RING	human (MGC)	pBluescriptR	B	327	36561.1	◯	898	812	0.904232
186	CBLB	RNF56	BC032851	RING	human (MGC)	pBluescriptR	B	982	109422	◯	876	3244	3.7032
187	TRIM39	RNF23, TFP, TRIM39B	BC034985	RING	human (MGC)	pBluescriptR	B	488	56374.6	◯	866	1154	1.33256
188	TRIM37	MUL, POB1, TEF3	BC036012	RING	human (MGC)	pBluescriptR	B	964	107876	◯	864	1530	1.77083
189	TRAF6	RNF85	BC031052	RING	human (MGC)	pBluescriptR	B	522	59633.6	◯	848	1342	1.58255
190	NFXL1	HOZFP, OZFP, CDZFP, URCC5	BC051193	RING	human (MGC)	pBluescriptR	B	733	80510.6	◯	850	1246	1.46588
191	PEX12	PBD3A, PAF3	BC031085	RING	human (MGC)	pBluescriptR	B	359	40797.3	◯	920	2202	2.39348
192	mANKIB1	-	AK014523	RING	mouse (FANTOM)	pFLCI	B	370	41553.3	◯	1270	1462	1.15118
193	mCBL	CBL2, RNF55, NSLL, FRA11B, C-CBL	AK028730	RING	mouse (FANTOM)	pFLCI	B	913	100550	◯	998	3680	3.68737
194	mMDM2	ACTFS, Hdm2, HDMX	AK088638	RING	mouse (FANTOM)	pFLCI	B	489	54558.2	◯	1164	207070	177.895
195	mWHSC1	MMSET, NSD2, TRX5, REIIBP, WHS	AK038286	RING	mouse (FANTOM)	pFLCI	B	629	69348.5	◯	842	6764	8.03325
196	mRNF123	KPC1, FP1477	AK137599	RING	mouse (FANTOM)	pFLCI	B	938	106875	×	1104	5156	4.67029
197	mPDZRN3	SEMCAP3, LNX3, SEMACAP3	AK135776	RING	mouse (FANTOM)	pFLCI	B	153	16562.1	◯	1130	2378	2.10442
198	mUHRF2	NIRF, RNF107, URF2	AK080925	RING	mouse(FANTOM)	pFLCI	B	516	57762.5	◯	1150	1844	1.60348
199	mOSTM1	GL, OPTB5, HSPC019, GIPN	AK050513	RING	mouse(FANTOM)	pFLCI	B	338	38000.9	◯	1042	1148	1.10173
200	mRNF186	RACO1	AK020617	RING	mouse(FANTOM)	pFLCI	B	254	27503.6	◯	1062	1606	1.51224
201	mTRIM6	RNF89	AK049238	RING	mouse(FANTOM)	pFLCI	B	488	56154	◯	988	1400	1.417
202	MARCH1	RNF171	AK000675	RING	human (NITE)	pME18SFL3	B	272	30873.8	◯	984	1654	1.68089
203	MARCH7	Axotrophin, RNF177, AXOT, AXO	AK022973	RING	human (NITE)	pME18SFL3	B	704	78053.2	◯	1164	1512	1.29897
204	ZSWIM2	ZZZ2, MEX	BC031094	RING	human (MGC)	pBluescriptR	B	633	72721.1	◯	1076	3950	3.671
205	TRAF5	RNF84	BC029600	RING	human (MGC)	pBluescriptR	B	557	64406	◯	1068	1874	1.75468
206	RNF103	ZFP103, HKF-1, KF1	BC035053	RING	human (MGC)	pBluescriptR	B	685	79455	◯	1012	1600	1.58103
207	VPS41	S53, HVps41p, HVPS41, HVSP41	BC044851	RING	human (MGC)	pBluescriptR	B	854	98566.4	◯	1164	2436	2.09278
208	RAG1	RNF74	BC037344	RING	human (MGC)	pBluescriptR	B	931	106198	◯	950	25466	26.8063
209	RNF11	CGI-123, SID1669	BC047654	RING	human (MGC)	pBluescriptR	B	154	17443.8	◯	880	1056	1.2
210	MARCH3	RNF173	BC047569	RING	human (MGC)	pBluescriptR	B	253	28504	◯	1076	3042	2.82714
211	RCHY1	ZNF363, RNF199, ARNIP, CHIMP, PIRH2, PRO1996, HPirh2, ZCHY	BC047393	RING	human (MGC)	pBluescriptR	B	261	30082.6	◯	1056	1184	1.12121
212	RNF182	-	BC050030	RING	human (MGC)	pBluescriptR	B	247	27402.1	◯	944	3718	3.93856
213	OSTM1	GL, OPTB5, HSPC019, GIPN	BC068581	RING	human (MGC)	pBluescriptR	B	334	37256.8	◯	914	932	1.01969
214	RNF4	SNURF, RES4-26, SLX5	BC031935	RING	human (MGC)	pBluescriptR	B	190	21318.9	▲	884	1004	1.13575
215	mATRX	ZNF-HX, RAD54L, XH2, XNP, MRXHF1, RAD54, ATR2, SFM1, SHS, JMS	AK172134	RING	mouse (FANTOM)	pFLCI	B	181	20084.2	◯	906	1012	1.117
216	mBRAP	BRAP2, IMP, RNF52	AK013885	RING	mouse (FANTOM)	modified pBluescript SK(+)	B	451	52025.5	◯	914	6278	6.86871
217	RBBP6	RBQ1, PACT, MY038, SNAMA, P2PR	BC029352	RING	human (MGC)	pDNR-LIB	B	118	13235.7	◯	1128	2108	1.86879
218	RFWD2	COP1, RNF200, HCOP1	BC094728	RING	human (MGC)	pCMV-SPORT6	A	731	80474.5	◯	980	1554	1.58571
219	TRIM68	GC109, SS56, RNF137	BC075058	RING	human (MGC)	pCMV-SPORT6	A	485	56259.5	◯	980	1992	2.03265
220	CGRRF1	CGR19, RNF197, GCRRF1	BC015063	RING	human (MGC)	pDNR-LIB	B	332	38268.9	◯	928	1102	1.1875
221	RNF13	RZF	BC009803	RING	human (MGC)	pDNR-LIB	B	381	42813.7	×	950	1038	1.09263
222	RNF2	RING1B, HIPI3, BAP1, DING, RING2	BC012583	RING	human (MGC)	pDNR-LIB	B	336	37655.5	◯	902	916	1.01552
223	HERC3	-	BC038960	HECT	human (MGC)	pCMV-SPORT	A	368	39052.3	◯	992	1638	1.65121
224	DTX3L	BBAP, Rhysin2	BC060509	RING	human (MGC)	pDNR-LIB	B	740	83554.6	◯	926	1202	1.29806
225	LNX1	PDZRN2, LNX, MPDZ	BC022983	RING	human (MGC)	pCMV-SPORT6	A	728	80630.8	◯	1068	4058	3.79963
226	RNF6	SPG2	BC034688	RING	human (MGC)	pCMV-SPORT6	A	685	78093.4	◯	1000	22270	22.27
227	RNF125	TRAC1, TNORS	BC012021	RING	human (MGC)	pCMV-SPORT6	A	232	26497.2	◯	1004	3142	3.12948
228	XIAP	BIRC4, API3, HIAP3, XLP2, ILP1, MIHA, IAP3, HILP	BC032729	RING	human (MGC)	pCMV-SPORT6	A	497	56686.5	◯	928	2652	2.85776
229	TRIM65	-	BC013181	RING	human (MGC)	pCMV-SPORT6	A	164	18152	◯	952	7698	8.08613
230	RNF12	RLIM, NY-REN-43	BC013357	RING	human (MGC)	pOTB7	A	624	68550.8	◯	1068	2806	2.62734
231	PCGF6	RNF134, MBLR	BC007602	RING	human (MGC)	pOTB7	A	277	30444.2	◯	806	806	1
232	TRIM10	RFB30, RNF9, HERF1	BC093926	RING	human (MGC)	pCR4-TOPO	A	395	45253	◯	830	1912	2.30361
233	mRNF44	-	AK161651	RING	mouse (FANTOM)	pFLCI	B	204	22895.9	◯	878	906	1.03189
234	mMGRN1	RNF156	AK088533	RING	mouse (FANTOM)	pFLCI	B	532	58479.2	◯	786	1104	1.40458
235	mZFPL1	D11S750, MCG4	AK005244	RING	mouse (FANTOM)	modified pBluescript SK(+)	B	310	34156.1	◯	928	1238	1.33405
236	TRIM7	GNIP, RNF90	BC132863	RING	human (MGC)	pCR4-TOPO	A	511	56630.8	◯	868	1318	1.51843
237	TRIM2	CMT2R, RNF86	BC011052	RING	human (MGC)	pCMV-SPORT6	A	744	81532.6	◯	794	1086	1.36776
238	mUBE4B	UFD2A, HDNB1, UFD2, UBOX3, E4	AK029914	Ubox	mouse (FANTOM)	pFLCI	B	1173	133334	▲	902	1438	1.59424	low expression
239	TRIM34	RNF21, IFP1	BC065575	RING	human (MGC)	pDNR-LIB	B	395	46055.5	▲	826	1304	1.57869	low expression
240	PEX2	PXMP3, PMP35, PAF1, PBD5A, PBD5B, RNF72, PMP3, Peroxin2, ZWS3	BC005375	RING	human (MGC)	pDNR-LIB	B	305	34896.8	◯	1116	2354	2.10932
241	RNF31	ZIBRA, HOIP	BC012077	RING	human (MGC)	pOTB7	A	1072	119656	◯	922	1642	1.78091
242	UBE3A	E6-AP, EPVE6AP, HPVE6A, ANCR, AS	BC002582	HECT	human (MGC)	pOTB7	A	872	100046	◯	928	1640	1.76724
243	UBE3B	BPIDS, KOS	BC141880	HECT	human (MGC)	pCR-BluntII-TOPO	A	1068	123073	◯	1050	4874	4.6419
244	WWP1	Tiul1, AIP5, HSDRP1	BC036065	HECT	human (MGC)	pBluescriptR	B	922	105205	◯	976	14778	15.1414
245	mNEDD4	RPF1	AK088620	HECT	mouse (FANTOM)	pFLCI	B	887	102709	◯	892	3072	3.44395
246	mSMURF1	HSMURF1	AK015264	HECT	mouse (FANTOM)	pFLCI	B	553	63898.1	◯	836	1534	1.83493
247	mHECW1	NEDL1	AK033922	HECT	mouse (FANTOM)	pFLCI	B	339	39691	◯	938	1468	1.56503
248	mHUWE1	LASU1, UREB1, ARF-BP1, HECTH9, URE-B1, MULE, HSPC272, Ib772	AK045183	HECT	mouse (FANTOM)	pFLCI	B	247	28259.6	◯	938	1112	1.1855
249	mHACE1	HACE	AK042879	HECT	mouse (FANTOM)	pFLCI	B	909	102089	◯	848	1402	1.6533
250	mHECTD2	-	AK029549	HECT	mouse (FANTOM)	pFLCI	B	774	87789.4	◯	912	1988	2.17982
251	mMNAT1	MAT1, CAP35, RNF66, TFB3, P35, P36	AK008134	RING	mouse(FANTOM)	modified pBluescript SK(+)	B	309	35809.9	◯	782	778	0.994885
252	MARCH6	TEB4, RNF176, DOA10	AK300034	RING	human (NITE)	pME18SFL3	B	862	97180.7	▲	1086	2424	2.23204	low expression
253	MARCH5	RNF153, MITOL	BC015480	RING	human (MGC)	pCMV-SPORT6	A	278	31232.7	◯	1120	2664	2.37857
254	HLTF	SMARCA3, SNF2L3, HIP116, HIP116A, RNF80, ZBU1, HLTF1	BC044659	RING	human (MGC)	pCMV-SPORT6	A	1008	113858	▲	824	766	0.929612	low expression	追加
255	UBE3C	HECTH2	BC014029	HECT	human (MGC)	pOTB7	A	649	74798.4	◯	1056	2378	2.25189		追加
256	MGRN1	RNF156	BC050389	RING	human (MGC)	pCMV-SPORT6	A	576	63189.8	◯	794	778	0.979849		追加
257	TRIM23	ARFD1, RNF46, ARD1	BC022510	RING	human (MGC)	pBluescriptR	B	574	64066.8	◯	912	880			追加
258	TRIM26	ZNF173, RNF95, AFP	BC024039	RING	human (MGC)	pOTB7	A	539	62167.6	◯	996	1612	1.61847		追加
